# Supplementary material for: Probiotic-conditioned microbiota from preterm infants modulate immune response to pathogen challenge in a microbiota-humanized mouse model
Source: Front Immunol. 2026 Apr 20;17:1761680. doi: 10.3389/fimmu.2026.1761680 (PMC13135994; doi:10.3389/fimmu.2026.1761680)
Supplement: Supplementary file 2 [file Table1.xlsx]

## Sheet: Figure 2
		Spleen						SI						Colon
		Panel A	Panel B	Panel C	Panel D	Panel E		Panel A	Panel B	Panel C	Panel D	Panel E		Panel A	Panel B	Panel C	Panel D	Panel E
		# Neutrophils	# Macrophages	# cDC	# NK cells	# ILC		# Neutrophils	# Macrophages	# cDC	# NK cells	# ILC		# Neutrophils	# Macrophages	# cDC	# NK cells	# ILC
Placebo	Donor 1	4482400*	3732674	393473	2169418*	95709.6		1121.63	1168.36	1869.38	16006.6	6075.48		3072,602*	4184.4	6145.2	14999.1	4386.54
		1843997	2669491	267246	956147	124715		292.673	1393.68	1811.78	14773	8083.34		31103,35*	15981,5*	7658.61	19576.4	10432.9
		1527310	2184939	193262	740839	50999.8		628.838	5468.16	2369.54	9295.87	10025		451.742	1270.52	1456.87	3325.95	1784.38
		1514538	3223714	279794	906290	97319.7		1967.94	7335.06	3399.18	21289.6	19321.6		2277.78	4869.16	6140.09	14095.8	6222.62
		2463490*	5763798*	392792	1558360	179318		133.005	1068.11	864.661	25176.9	19582		1699.53	8915.58	9807,135*	27164,65*	12565.4
		2218788	4639284	371143	1214282	129093		761.682	5824.62	2464.26	21058.3	11425.2		416.529	1624.46	1811.9	13370.6	4665.13
		1497819	2149607	280571	1338109	164026		280.972	1447.43	570.457	4086.86	2554.29		381.778	1446.74	542.527	5927.61	3636.94
		4225352*	3654067	474274,2*	2069560*	172463		119.154	293.914	873.799	6672.65	1429.85		1015.11	2287.21	1914.57	7915.28	4664.36
	Donor 2	2556455*	6205141*	593604*	1456308	150380		1430.56	10348.7	4565.6	56004,71*	13392.4		70.3402	683.864	1445.88	6467.39	4025.03
		1082199	2825338	326839	1285565	137998		1260.42	13345.6	5189.97	48933,98*	7043.53		193.364	741.227	1144.07	5059.68	2465.39
		451143	431028	57470.4	563210	57470.4		514.687	15440.6	5778.94	8397.53	6230.42		1144.12	17979	4985.09	8008.84	5475.43
		465128	511640	41616.7	467576	51408.8		711.794	28036	10459	7408.46	20627.5		712.888	16331.6	3175.59	6091.95	3045.98
		552092	790834	71622.7	662510	62669.9		632.47	21248.1	5898.31	8030.23	11725.6		1624.56	30557,2*	6807.68	7581.28	5105.76
		509044	529927	44378.2	433340	39157.2		1202.02	29349.2	9215.46	4808.06	6811.42		386	6614.64	1526.45	2526.55	1544
		498819	730890	37344.7	413459	58684.6		478.479	28305.2	7033.06	3804.77	9569.58		310.352	9199.72	1729.1	2083.79	975.392
	Donor 3	1259011	1941415	163989	1195531	41261.7		475.786	34411.5	9073.14	5864.34	8298.6		458.412	5461.09	2491.37	4045.99	4663.85
		374922	804078	70740	344268	19335.6		35.7595	3332.78	901.138	171.645	643.67		389.936	4439.28	2174.64	2684.56	2114.66
		788982	1561106	70806.1	691203	40460.6		384.64	25963.2	6370.6	9616	9856.4		2003.76	11637.2	3795.58	8496.71	4604.79
		913614	1883393	112330	715165	41187.5		1103.07	43041.3	14707.6	5407.2	34389.8		214.271	3514.05	977.078	3008.37	711.381
		747944	2328506	148178	624463	34574.8		131.569	11987.4	2667.93	2010.08	3069.95		1210.78	5183.63	1418.88	3575.57	1816.16
		820947	2459004	130431	767240	27237		101.282	5671.82	2076.29	440.579	3038.47		571.229	4678.63	1577.68	3046.55	2665.73
		724675	418369	97121.4	720940	115799		1275.91	60702.5	16625.5	19718.6	44850,24*		1210.2	7308.66	2420.4	7451.04	3417.04
		350346	554714	75908.2	429173	52551.8		614.707	43665.4	6782.98	9114.62	13566		5838,872*	11966.8	4277.98	6879.46	8440.35
		585392	672256	117078	963064	98194.7		955.207	44743.9	8546.59	3770.56	13699.7		196.062	3505.35	1663.56	4574.78	4852.04
		641521	606844	97095	638053	93627.4		1161.56	58078	15051.2	10306.8	28302.8		3597,44*	6671.62	1766.02	10726.9	6802.43
		296205	296205	43882.2	485447	60338.1		1156.36	70666.6	17987.9	11563.6	37774.5		4444,197*	8077.82	3941.08	6959.78	6288.96
		414195	763672	56951.8	437494	54363.1		904.064	30673.6	17435.5	2486.18	17112.6		4821,836*	24557,72*	7176.69	16259.7	16147,54*
		781603	677389	91187	677389	87930.4		560.064	25622.9	4060.46	2380.27	7840.9		5820,634*	11744.6	2100.94	9264.8	8369.31
Probiotics	Donor 11	735376	596626	111000	568876	83250.1		280.27	27811.4	3880.66	12288.7	48292.6		130.378	2196.37	1775.15	3038.82	8013.25
		1155803	1039777	174040	718472	107101		414.378	31374.3	3847.79	14355.2	35518.1		230.787	2660.13	2137.82	3012.38	8927.83
		915400	757572	126262	645340	98203.8		287.316	19987.2	2623.32	8494.56	33228.7		24.4696	1953.35	919.721	1763.5	5020.49
		849581	952238	145137	630106	92037.9		361.465	14533.9	1204.88	3689.96	9940.29		169.439	10268*	2524.64	8387.23	13114,57*
		568714	661946	90124.1	537637	59046.8		547.354	20867.9	2394.67	7697.16	49946		24.7968	711.277	613.395	1337.72	4208.93
		581569	754468	125745	675877	113956		357.76	20502.4	2201.6	8806.4	26006.4		37.962	1339.84	915.555	1953.93	4700.6
		729884	544890	97542.1	548254	97542.1		119.148	15116.9	573.401	9010.59	10425.5		69.6287	3072.5	1237.84	2729.89	5072.95
		605621	409773	84365.1	488112	57247.8		267.458	20216.7	2438.58	4641.18	26431.1		34.6472	1815.21	579.965	1378.36	1920.66
		974234	1360836	159795	912378	340208,9*		603.768	53607,28*	2744.4	32749.8	46837.8		203.327	4778,178*	3897.09	6591.17	16215,31*
		1010757	825540	190509	830831	174633		804.205	31336.3	5823.55	9428.61	90126,4*		136.546	2662.65	1111.88	2906.48	5471.59
	Donor 13	1555211	1294457	204878	689135	79157.4		504.514	5645.75	4444.53	9729.91	3243.3		428.205	1350.49	2503.35	3919.72	1910.45
		1157287	2053443	273001	884286	100892		205.591	7498.03	2176.85	10400.5	1934.98		136.356	1363.56	2392.42	4784.84	1735.43
		1220122	1646891	246213	842596	153199		224.939	8354.86	4498.77	13817.7	4498.77		425.87	2073.8	4017.99	7350.88	6869,461*
		1148769	1815271	227586	861576	140887		431.712	11752.2	5276.48	15109.9	5996		154.342	805.263	6039,47*	1241.45	8908,218*
		606660	628664	69153	565797	62866.4		134.732	6657.76	2628.06	9986.63	3504.08		238.756	2387.56	2019.48	4098.65	2556.68
		725461	790479	85549.6	643333	99237.6		48.9559	897.639	966.688	6007.28	1104.79		106.54	1035.81	1095	2142.64	1444.21
		559087	621943	59547.7	492923	52931.3		140.812	5256.97	1877.49	6571.21	5163.09		492.729	2485.07	5977,012*	6748.24	10540,11*
		861760	1663143	131734	784916	71356		120.628	8784.65	4713.71	16283.7	13284.1		176.404	1646.44	2572.56	4042.59	2175.65
		855357	972406	121551	630263	63026.3		131.198	10998.6	5499.31	25401.6	19378,53*		161.926	899.588	1919.12	4238.06	1579.28
		1099358	2636156*	270523	949707	115116		318.609	7800.43	5273.53	13293.7	8130.03		234.241	909.407	1791.26	3527.4	1708.58
	Donor 14	268967	399766	86585.3	263440	46056		239.434	1026.14	781.824	12460.3	2198.88		198.592	1390.15	1598.67	2810.08	4319.39
		569022	592874	136293	310066	105627		195.224	789.384	763.92	19607.3	6281.12		302.069	999.953	989.537	2229.06	2989.44
		670153	829862	137788	535496	112736		101.678	1694.64	248.547	31689.8	1694.64		223.969	1239.3	1157.17	2015.72	2515.92
		214866	373302	49918.3	190992	34725.8		47.864	95.728	80.288	2192.48	694.8		77.9948	1280.03	1179.1	1514.02	3647.41
		317065	230425	29494.4	274667	33181.2		447.814	1213.43	1877.93	28746.7	9678.55		167.522	814.768	997.52	2489.99	3548.43
		XXXXXXX* = identified as outliers, excluded data

## Sheet: Figure 3
		Spleen								SI								Colon
		Panel A			Panel B		Panel C	Panel D		Panel A			Panel B		Panel C	Panel D		Panel A			Panel B		Panel C	Panel D
		# Tconv	# Treg	# CD8+ T cells	% IFN-g (Tconv)	% IL-17a (Tonv)	% IL-10 (Treg)	# B cells		# Tconv	# Treg	# CD8+ T cells	% IFN-g (Tconv)	% IL-17a (Tonv)	% IL-10 (Treg)	# B cells		# Tconv	# Treg	# CD8+ T cells	% IFN-g (Tconv)	% IL-17a (Tonv)	% IL-10 (Treg)	# B cells
Placebo	Donor 1	2031170	372204	4030438	3.75	0.84	0.53	14888160		63442.1	7594.35	22899.9	0.22	1,78*	0.12	401917		9136.95	10228,53*	2162.95	2.89	14,9*	0.45	21225
		1238240	249430	1956835	3.87	0.76	0.4	9056670		68011.6	7804.61	34842	0.43	1,28*	0	549110		12582	10432,91*	4688.95	3.84	13,5*	1.04	79712
		1446784	220104	1331363	2.38	0.49	0.3	7327866		52950	7108.61	26885.1	0.56	2,12*	0.12	344494		2778.21	2298.24	643.73	6.2	13,6*	0.71	12649
		1259073	228093	1569280	1.13	0.46	0.26	9519081		98397.2	10018.6	42400.2	0.27	0.75	0,28*	681624		5776.97	7295.48	2690.42	1.76	14,3*	0.63	21787
		2002386	333020	2322597	1.98	0.29	0.32	10033280		115712	5594.86	40944.2	0.23	0.6	0	734962		12649	15490,82*	3594.09	4.26	22,5*	0.5	25521
		1754860	258186	1851679	3.29	0.46	0,77*	12304190		148752	12545.3	60038.4	0.18	0.35	0,78*	866973		25200	5935.54		0.93	1.53	1.38	45818
		2646002	388483	3034485	6,22*	0.17	4,83*	15668820		66496.6	3831.43	25713.2	0.16	0.4	0	387400		1969.17	1024.77	663.09	2.09	0.78	4,52*	8299
		2667793	474274	2436045	5,47*	0.47	5,32*	15629490		35110.8	5004.49	19938.5	0.047	0.33	0	180320		3353.72	4458.77	1541.94	4.58	4,81*	2.98	14520
	Donor 2	7629790	886448,6*	3324182	1.71	0.097	0.23	19549360		319592,1*	6391.84	85528.9	0.9	0.3	0,29*	1637529		25791.4	1680.35	5353.67	0.91	0.45	3,32*	72099
		7844127	820728,1*	3609751	2.68	0.17	0.26	23241860		333270,1*	11121.4	83039.5	0.51	0.5	0			12536.4	805.682	1530.8	1.65	1.17	2.63	70900
		3735576	218388	1867788	2.04	0.083	0.15	18103176		93907.8	2347.7	28533.5	1.07	0.43	0	516493		54018.8	2043.07	16916,62*	4.77	1.57	1.38	187962
		2619403	164019	1485960	2.64	0.079	0.26	16132584		75101.5	3922.13	26002.3	1.69	0.19	0,34*	912258		35774	1490.58	18016,62*	3.91	0.58	2.04	146466
		4476420	301412	2438157	2.62	0.059	0.051	16831339		65023.6	2629.37	22953.7	0.88	0.78	0.08	375218		51289.7	4022.72	21660,8*	2.47	1.2	0.72	276949
		3367519	203617	1756853	2.36	0.1	0.16	16524338		84040.9	5709.58	26244	1.24	0.41	0.031	551926		8070.91	438.637	2421.27	2.83	1.22	0.68	44039.1
		2800854	178721	1712522	2.89	0.07	0.28	15231311		28824	1902.39	10261.4	2.48	0.58	0.12	288817		6716.9	332.52	2482.82	3.72	0.74	3,18*	52759.8
	Donor 3	8992932*	613635,4*	5279380*	1.46	0.034	0.054	24915712		79224	3762.03	23789.3	1.13	0.17	0	507874		17280.2	2610.96	5062.47	2.1	0.63	0.67	103442
		2475900	179208	1360566	1.63	0.12	0.15	14006520		18738	715.189	6336.57	0.59	0.13	0	84392.3		11968	1379.78	3164.48	1.01	0.6	0.39	79637
		3944912	310198	2518675	1.41	0.06	0.017	17836399		131018	7212	43151.8	0.72	0.12	0	680332		12658.4	3179.04	5182.8	5.15	0.64	0.21	78801.7
		4305968	359455	2662212	1.74	0.072	0.094	19582794		204825	15140.2	73321.6	1.45	0.54	0	986273		7602.35	1979.87	1834.16	3.18	2.33	0.34	35740.5
		3810283	328108	2035679	1.29	0.072	0.017	18698612		26350.4	1790.8	9063.65	0.96	0.4	0	170309		15777.9	2175.61	5183.63	1.3	0.63	0.31	119753
		3149520	237844	2106074	1.31	0.094	0.1	20562032		41627.1	1671.16	15243	1.13	0.15	0	363604		44066.2	2611.33	17517,67*	0.74	0.21	0.13	150152
		4968135	384750	2861347	1.7	0.031	0.074	21292008		556761,6*	24744,96*	157362,5*	1.1	0.078	1,91*	1515629		15495.3	2183.11	5030.64	4.66	0.57	0.77	73798.5
		2802764	233564	1894785	2.84	0.11	0.4	17692448		169150	9962.5	64650.2	0.75	0.18	0.11	1184901		23355.5	7515.38	5607.63	5.3	1.4	6,85*	106372
		4569831	302138	2624820	1.79	0.03	0.33	20923029		109472	4901.72	37956.9	1.04	0.24	0.077	574381		15328.5	2792.4	3525.15	3.95	1	1.54	80999.3
		3401794	256608	2035528	2	0.062	0.2	21083494		75583.2	5726	25848.8	1.25	0.65	0,37*	647856		96149,76*	11708,03*	44084,99*	3.44	0.68	0.52	243318
		2076179	148103	1283556	2.01	0.042	0.13	18293409		208145	13619.4	69124.8	0.71	0.11	0.11	1354229		14338.8	3382.06	5897.65	3.49	1.16	0.43	114599
		2451518	196743	1783628	2.12	0.13	0.13	14911027		319328,3*	19049.9	102676	0.67	0.24	0	2143923*		42387.3	4597.56	6055.33	14,3*	2,66*	2.03	116621
		3484648	306128	1989831	2	0.14	0.2	18237408		57756.6	3570.41	19462.2	0.82	0.27	0.058	375243		13776.6	4787.39	3203.07	2.8	3,3*	1.94	104702
Probiotics	Donor 11	3572816	239344	1841908	3.83	0.031	0.02	21610334		185194	14229.1	53898	0.47	0.059	0	1017594		9106.43	591.717	2116.14	3.9	0.11	3.77	31190.5
		5221195	281141	2628448	2.83	0.035	0.055	25927475		136893	6807.63	32114.3	0.51	0.29	0.17	611207		8612.01	971.736	1712.68	4.3	2.56	4.1	45671.6
		3482729	220959	1774684	3.45	0.05	0.025	20272078		98561.9	5371.56	28356.8	0.46	0.033	0.046	633344		3109.33	215.164	472.517	8.73	0.098	3.05	9281.59
		3504521	272574	1787660	4.29	0.043	0.11	21062524		39309.3	2786.29	13103.1	0.97	0.072	0.14	337368		10386.6	796.363	1999.38	9.89	0.2	2.11	42698.6
		3138805	254834	1765189	2.59	0.027	0.036	19361145		124010	9065.54	39341	0.63	0.13	0	957869		5840.3	489.411	1664	6.31	0.44	2.19	36151.2
		3528709	294714	1662187	6.09	0.041	0.17	25423994		78294.4	3440	21740.8	0.65	0.028	0.19	601312		13733.3	547.1	3952.52	7.49	0.081	2.12	65317.1
		2875810	201811	1516948	4.19	0.045	0.15	21257446		57935.9	3127.64	18914.8	0.56	0.054	0	392445		7128.65	618.922	1801.5	6.44	0.32	2.05	51392.6
		2582175	225978	1425168	8.09	0.034	0	19313586		38152	2517.25	14080.9	1,99*	0.046	0	259591		6816.47	278.684	1355.76	12.2	0.084	0	43459.7
		4773234	237115	2417545	2.33	0.063	0	32732218		99713.2	10062.8	26346.2	4,63*	0.051	0.14	365920		8759.99	1372.45	1965.49	6.21	0.39	3.27	50662.2
		4540467	381018	2339029	4.12	0.042	0.039	33868288		274816	13311	85412.1	0.78	0.00978	0	1272862		6027.53	399.885	1423.98	12.5	0.16	2.08	47108.4
	Donor 13	4423504	307317	2472506	1.89	0.16	0.61	21931270		122525	3603.67	28228.8	0.47	0.51	0.14	761576		12928.5	691.716	3310.36	1.97	1.67	1.38	100958
		3424383	225523	2314574	4.28	0.15	1.15	27300110		89371.7	3386.21	39667	1.2	0.48	0.22	828412		9222.6	718.966	2801.49	2.93	0.93	0.6	58509
		2768528	213385	2122903	2.37	0.15	0.63	25770290		118253	5462.8	34865.5	0.6	0.23	0.057	1111839		11387.4	1129.48	3406.96	3.05	1.17	0.75	89618
		3430050	233005	2200000	1.18	0.13	1.07	25467980		171965	5276.48	52764.8	0.88	0.24	0	1743637		1543.42	201.316	385.86	3.58	3,05*	0	38418
		3300484	226319	2024297	2.69	0.17	0.85	11347380		128074	6832.96	40296.9	0.6	0.25	0	1240445		4138.44	825.699	1124.14	4.85	1.02	1.5	49741
		3250887	229273	1810231	2.55	0.11	0.44	13824820		58208.4	1864.33	18643.3	0.36	0.29	0.21	487487		3060.07	372.891	810.89	3.76	0.64	2.06	29180
		3407452	234883	1849287	2.5	0.17	0.83	15945550		61018.3	3191.73	19901.4	0.84	0.5	0	640223		18488	1820.95	7069,59*	2.5	2.09	1.09	99403
		5132140	384224	3079284	2	0.14	0.23	27993490		165194	12427.1	46708.6	0.46	0.2	0.037	1516959		11289.9	926.12	3160.57	3.08	1.31	2.41	84380
		4177745	274615	2322970	4.19	0.16	0.67	22419360		254016	14141.1	80394.7	0.41	0.45	0.042	1788586		19751	1639.25	6916,83*	3.35	2.51	2.54	127742
		4552838	374127	2791563	2.37	0.098	0.2	24059240		73939.3	3295.96	21753.3	2,15*	0.32	0.2	688855		12428.6	812.955	2645.55	1.75	0.48	3.27	86394
	Donor 14	1385364	165802	687156	4.56	0.24	1.3	9284890		22037.7	732.96	6645.5	0.73	0.82	0	260445		6215.94	337.607	1926.35	0.83	0.75	1.44	37633
		2545268	289622	1168711	2.22	0.25	0.89	9744935		137506	6790.4	45580.6	0.28	0.46	0.14	325090		15207.6	572.89	5520.57	0.25	0.59	2.11	41873
		2392508	263051	1246359	1.94	0.19	0.66	13027270		118.625	0	67.79	11,8*	1,47*	0	30447		3367	164.244	1276.62	1.01	0.62	2.01	26354
		887677	91155.1	453605	2.09	0.27	1,84*	7031967		8955.2	262.48	1899.12	1.07	0.27	3,12*	17447		1715.89	229.397	692.78	2.07	0.84	0.42	11332
		1954004	151159	864555	1.41	0.23	3,41*	9032660		288912	19068,19*	91729.6	0.56	0.23	0.02	518597		3510.36	159.908	769.08	0.96	0.92	1.75	28860
		XXXXXXX* = identified as outliers, excluded data

## Sheet: Figure 4
	Panel B
	CTRL - PBS										CTRL - EPEC																										PBX - PBS
	Donor 3							Donor 1			Donor 3										Donor 1							Donor 2									Donor 11							Donor 13
1 dpi	14.557	16.4894	12.3249	13.9474	11.0256	16.8712	12.8205	10.7692	21.9298	24.2667	24.0786	13.0024	14.8148	12.4682	13.3333	9.27318	18.7135	15.9269	11.5069	18.75	18.3391	21.6418	17.1756	22.2642	18.677	21.6312	18.6207	10.7143	15.8228	16.2651	15.4088	14.8936	20.1807	15.4728	7.96178	13.0564	17.3611	20.2703	14	17.9775	16.3636	17.3585	14.2857	12.8405	15.9236	20.7831	16.4634	18.6747	15.1613
2 dpi	30.3798	32.1808	28.0112	27.6316	26.1538	33.1288	27.3504	29.4872	40.3509	38.4	39.312	30.7329	30.6173	30.5343	31.1111	23.3083	33.3333	31.5927	29.0411	33.0729	39.1003	44.7761	39.6947	45.6604	35.4086	40.7801	37.2414	26.0714	24.6835	26.8072	25.4717	25.8359	27.4096	26.361	24.5223	25.5193	41.3194	40.5405	35.3333	38.9513	36	38.8679	39.7683	27.6265	22.6115	30.7229	22.2561	30.4217	23.2258
3 dpi	45.2532	47.3404	45.3781	42.6316	39.2308	50.3068	42.4501	47.6923	58.4795	55.7333	58.231	47.9905	48.642	52.4173	48.0556	37.8446	44.7368	43.8642	47.3973	45.8333	57.4395	67.1642	61.0687	68.3019	52.9183	61.3475	57.931	30	42.4051	41.8675	44.9686	41.0334	46.3855	41.5473	41.0828	43.0267	58.3333	65.3153	51.3333	56.9288	54.5455	53.5849	56.7568	39.2996	38.8535	44.8795	36.5854	40.0602	40.3226
4 dpi	56.0127	59.5745	56.8627	53.1579	51.0256	59.5092	57.265	60.2564	71.9298	72.8	70.7617	63.5934	62.4691	67.43	66.1111	56.6416	59.3567	57.9635	65.2055	62.2396	69.8962	81.3433	77.8626	79.6226	66.1479	72.695	71.3793	37.5	47.4684	51.8072	48.4277	48.0243	53.0121	48.4241	50	49.2582	76.3889	86.036	74.3333	76.779	78.9091	76.6038	80.695	55.642	51.5924	50	47.561	49.0964	46.129
5 dpi	68.038	75	82.3529	76.8421	77.1795	87.4233	78.6325	76.9231	86.5497	90.6667	84.0295	73.2861	80.2469	78.3715	77.5	67.4185	95.614	70.4961	74.2466	76.5625	91.0035	105.224	95.8015	106.038	80.1556	93.617	88.9655	47.8571	62.6582	68.0723	65.7233	64.1337	70.1807	62.1776	63.3758	62.6113	92.7083	109.46	83	93.2584	90.9091	90.9434	94.2085	64.9805	68.4713	67.7711	61.5854	59.6386	60.6452
6 dpi	79.1139	87.5	88.7955	81.0526	79.2308	93.2515	84.3305	87.9487	104.386	102.4	93.1204	84.87	85.1852	84.7328	89.7222	78.4461	76.0234	82.7676	87.1233	87.5	109.343	123.507	107.252	117.736	91.4397	107.801	104.483	56.7857	76.5823	80.4217	75.4717	74.1641	78.9157	72.2063	73.2484	76.8546	106.25	126.126	100.667	115.356	109.091	110.566	111.583	77.4319	80.2548	78.6145	75.3049	73.494	70.3226
7 dpi	83.5443	89.6277	91.0364	83.9474	82.5641	94.1718	86.8946	96.1539	111.988	112.267	93.3661	87.4704	92.5926	92.112	96.6667	89.9749	79.2398	91.6449	95.3425	93.75	114.533	127.985	119.847	131.698	103.113	118.085	114.138	67.8571	82.9114	93.9759	82.7044	83.5866	89.759	78.51	80.8917	86.3501	114.931	135.586	106	126.966	116	115.849	116.602	79.3774	92.6752	88.253	82.3171	82.2289	75.1613
		Panel C							Panel D
		Stomach	SI content	Colon content	Liver				Stomach		SI content		Colon content		Liver
Placebo	Donor 3	3.60206	3.60206	6.03283	1.60206				Cleared %	Non cleared %	Cleared %	Non cleared %	Cleared %	Non cleared %	Cleared %	Non cleared %
		7.15224	6.66268	6.51895	0		Placebo	Donor 1	0	100	0	100	0	100	28.5	71.5
		5.97648	6.64742	6.43016	0			Donor 2	88.9	11.1	88.9	11.1	100	0	77.8	22.2
		6.41881	7.01187	7.14294	1.60206			Donor 3	10	90	30	70	0	100	60	40
		6.59494	6.40632	6.89519	0		Probiotics	Donor 11	60	40	40	60	40	60	100	0
		6.64931	5.66324	6.47404	1.90309			Donor 13	18	82	9	91	0	100	45	55
		5.37475	3.60206	5.14165	0			Donor 14	33	67	33	67	33	67	33	67
		6.95206	6.06739	7.32252	0
		4.94919	3.60206	5.75719	2.07918
		5.40739	6.05361	5.81746	0
	Donor 1	7.60508	5.92867	5.7946	2.74819
		7.2297	6.51286	6.70226	4.24349
		7.28852	5.66333	6.63132	0
		7.15903	6.09492	6.63262	2.68124
		7.47654	5.28759	6.06307	2.25258
		7.2848	6.0787	5.79796	3.96208
		7.18124	4.99114	6.59789	0
	Donor 2	3.60206	3.60206	3.60206	0
		3.60206	3.60206	3.60206	0
		3.60206	3.60206	3.60206	0
		3.60206	3.60206	3.60206	0
		3.60206	3.60206	3.60206	0
		3.60206	3.60206	3.60206	0
		3.60206	3.60206	3.60206	0
		3.60206	3.60206	3.60206	5.25039
		5.44674	4.92014	3.60206	3.04247
Probiotics	Donor 14	5.96272	6.95934	6.39546	3.57404
		7.02048	7.46173	6.33857	1.60206
		3.60206	3.60206	3.60206	0
		7.21471	6.92381	6.98196	2.55361
		6.90478	6.65118	6.5642	0
		3.60206	3.60206	3.60206	1.60206
	Donor 11	3.60206	4.99114	4.87409	0
		3.60206	3.60206	3.60206	0
		5.85872	4.80103	4.8678	0
		4.45155	5.2744	5.45091	0
		3.60206	3.60206	3.60206	0
	Donor 13	5.5466	6.69604	4.68124	0
		6.40309	6.25607	6.46046	2.60206
		3.60206	3.60206	5.90942	0
		4.25258	5.74439	7.29753	0
		3.60206	5.93667	5.79638	0
		6.6455	5.92395	5.53745	2.69011
		6.41727	5.59545	6.30276	1.60206
		5.00173	5.28759	5.40091	2.45154
		5.40632	5.58873	6.28852	2.38021
		6.49437	6.22751	5.8854	3.53655
		7.14877	6.07372	5.6735	0
[truncated: 25 more columns]

## Sheet: Figure 5
		Spleen						SI
		Panel A	Panel B	Panel C	Panel D	Panel E		Panel A	Panel B	Panel C	Panel D	Panel E
		# Neutrophils	# Macrophages	# cDC	# NK cells	# ILC		# Neutrophils	# Macrophages	# cDC	# NK cells	# ILC
Placebo PBS	Donor 1	1214623	458538	38810.4	280298	53184.7		148.081	958.172	2134.11	13545.1	609.746
		1614820	904205	70825.4	571325,2*	89712.2		215.475	740.696	1212.05	33062	390.549
		1300430	1143915*	71494.7	434764,8*	71494.7		133.896	476.074	833.13	23476.4	187.454
	Donor 2	509060	326790	36669.6	157463	15099.2		35.5797	708.26	916.572	6041.04	1333.19
		631206	377928	58346.8	209518	26521.3		95.8672	671.07	1568.74	7756.53	2527,408*
		389527	289513	42111	140019	13686.1		30.7068	383.836	176.564	5117.81	1074.74
		410033	237128	30464.3	114447	9880.32		55.928	525.723	1286.34	4306.46	1286.34
		341806	322699	30783.8	166657	12738.1		17.27	414.48	331.584	7129.06	30.3952
		1263168	983600	105690,2*	223313	23865.5		172.644	1368.13	1498.42	6612.61	716.638
		334686	383192	56993.7	170981	14551.6		70.1214	824.958	989.95	7548.37	536.223
		345741	208923	34204.3	127573	12017.7		24.2213	279.476	204.949	2645.71	484.426
	Donor 3	913760	540322	61555.7	214761	34197.6		301.928	631.304	1674.33	35407.9	57.6408
		1019472	731929	58089.6	210575	84229.9		458.686	504.554	871.503	26603.8	44.3396
		818589	473980	38925.9	162573	57244		64.1659	802.074	641.659	7726.64	40.1037
		830216	502360	35958.4	136430	51822.4		211.75	273.51	538.197	8575.86	97.052
		873063	523838	48440.9	184752	49567.5		157.216	832.32	998.784	12281.3	369.92
		787884	321487	32628.6	162183	34547.9		400.136	509.264	1273.16	18588.1	254.632
		981577	416103	50679.2	193381	41343.6		352.435	1101.36	2643.26	32747.1	433.202
Probiotics PBS	Donor 11	1119560	1021967	62607	406945	46034.6		35.0506	289.167	5.69572	10909.5	10.9533
		1005109	636569	65145.9	426241	44671.5		83.8648	69.6078	51.1576	9979.92	15.0957
		761482	250914	34953.2	234686	21221.6		73.1161	246.657	18.4992	10571	42.284
		925141	787816	81311.2	415591	50593.7		22.9765	48.2506	16.0835	4514.88	26.4229
		557348	531042	54255.1	299225	39458.2		405.398	222.315	1176.96	14319.7	1896,217*
		862370	429570	54907.5	311681	40373.1		66.2516	206.116	45.64	4210.66	265.006
		1009909	411372	54589.7	452315	38992.6		0	0	0	2278.67	0
	Donor 13	507315	208783	30231	179497	34954.6		76.3563	2460.37	933.244	7508.37	1187.77
		392339	117393	12357.1	90824.8	12975		106.796	411.927	83.9111	2837.72	450.068
		512758	131681	19286.6	87787.4	36578.1		99.66	1554.7	1116.19	9128.86	677.688
		747909	219646	30583.6	275253	59777.1		304.879	2439.03	2896,354*	9832.36	1143.3
		1761607	468654	51518.7	222694	43209.2		1050,815*	3247.97	1815.04	15380.1	1146.34
		621913	189024	29170.4	207693	42005.4		88.0465	1424.28	543.816	7509.85	647.4
		251718	47946.2	13484.9	76414.3	9988.8		39.4313	276.019	180.257	2281.38	160.542
		636480	211311	29278.1	244408	21640.3		62.3347	831.13	657.978	3186	484.826
		466405	204435	31828.2	193417	31828.2		172.92	1210.44	979.88	6801.52	922.24
		479077	126784	21823.5	146529	35333.2		63.2585	861.019	369.008	3233.21	210.862
		639866	133821	23615.4	161934	38234.5		44.2133	856.632	359.233	2929.13	171.327
Placebo EPEC	Donor 1	1716837	683401	63339.6	266693	61672.8		405.928	922.564	1808.23	24946.1	350.575
		2034171	714568	64328.5	255575	53896.8		133.762	699.681	1461.1	8704.85	473.313
		458921	109883	16159.2	74871	9156.88		155.728	1142.01	3893,199*	19725.5	622.912
		1458201	501344	63883.1	249977	34719.1		81.6399	35.4956	85.1894	7489.57	308.812
		2277246	629348	72457.8	339517	66247.2		102.948	1258.26	892.219	42094.4	434.671
		1777450	386773	52612.5	193387	35549		372.693	1355.25	1694.06	19312.3	440.456
		1546428	500748	60548	276557	32728.6		19.2359	184.96	221.952	2130.74	414.311
	Donor 2	2595662	109197	80555	408146	57283.6		331.827	497.741	0	5276.05	398.193
		2526280	228376	109135	452709	131367		395.487	235.155	475.654	2672.21	80.1663
		1182738	42097.4	40092.8	204473	12027.8		47.3143	283.886	94.6285	520.457	331.2
		2003338	104306	97683.4	604313	74504.3		648.032	1413.89	942.592	5773.38	400.602
		1606329	33146.5	53544.3	378635	26772.1		417.715	994,56*	417.715	7359.74	106.086
		2959004	131511	145602	803158	190222		311.724	172.647	208.615	1294.85	208.615
		2690230	110055	122283	589405	225001		111.823	486.185	228.507	1701.65	189.612
		1493953	97009.9	121262	870664	160066		37.1103	701.96	149.751	1310.33	982.744
		2149038	68636.7	89937.7	570394	108872		255.522	293.704	102.796	1586	0
	Donor 3	3114842	818184	104067	509571	82536.1		118.54	1952.43	1534.05	82978,1*	467.188
		2147730	228196	63281.3	297230	47940.4		503.89	2631.42	2687,412*	29393.6	291.136
		1660512	555481	57327.2	393383	100817		181.851	380.234	181.851	21822.1	54.5553
		1860528	368384	63257.9	254892	146982		478.772	402.168	670.28	22358.6	478.772
		1068825	86431.2	27998.8	164341	64519.1		243.456	275.917	324.609	15532.5	87.6443
		1608151	583050	125756	457294	129567		874.216	3496,864*	5994,624*	78429,66*	1673,499*
		921734	715880	110608	577620	79883.6		96.7296	1670.78	4396,8*	51002.9	334.157
		2802580	387877	69504	396845	141250		560.16	746.88	578.832	23402.2	192.944
		2458727	422826	52154.8	290577	169503		1142.29	897.512	709.85	31249.7	758.806
		2081850	351199	72412.2	264304	162927		617.16	984.12	517.08	6905.52	146.784
Probiotics EPEC	Donor 11	561241	61551.2	28459.1	62213	5559.46		18.406	353.962	79.2875	2704.27	73.6241
		1086321	87277.1	35282.2	96561.9	12998.7		107.464	91.3445	10.7464	1192.85	75.2249
		625467	147626	25899.3	161870	11266.2		85.9584	398.344	56.6067	1844.96	144.662
		1362338	155155	50457	105960	13875.7		43.9723	109.931	6.24406	2770.25	234.519
		1119115	148837	39765.5	129522	11361.6		199.304	311.412	591.682	8657.25	261.586
	Donor 13	585285	9570.7	19877.6	130309	10306.9		219.071	803.26	292.095	1405.7	73.0237
		539264	52782.7	27271.1	246319	19353.7		0	105.482	0	848.446	0
		1189719	58897	34160.2	221453	35338.2		521.24	1355.22	1355.22	7193.11	177.222
		658166	37296.1	37296.1	301660	25229.7		1205,919*	4884,736*	4579,44*	8395.64	671,6512*
		552103	37704.6	30522.8	263932	20647.7		112.195	392.683	56.0976	2945.12	112.195
		1805776	42556.5	47157.2	225434	32204.9		1295,968*	1036.78	492.468	5248.67	123.117
		938539	9919.52	20602.1	103773	9919.52		51.3479	427.899	156.896	5420.05	313.793
		1018317	31980.2	25247.5	143069	5806.93		629.031	629.031	512.544	1770.61	125.806
		549277	12838.8	10606	85964	2791.04		506.88	1152	414.72	1566.72	0
		390176	23444.1	11163.8	148479	4465.54		881.204	569.845	646.216	5052.23	170.366
		946201	39099.2	45801.9	323965	20108.2		342.664	815.866	530.313	3875.36	138.697
	Donor 14	2005195	351636	82823.3	155475	75558.1		10.5614	483.443	520.63	16238.7	88.0113
		2329761	206929	89717.5	137470	65117.5		220.489	392,6512*	1117.55	16189.3	277.876
		1450143	397459	131377,6*	172953	104770		13.9633	132.016	134.555	2691.1	40.6204
		2708923	553914	115230,3*	194072	163748		143.257	1599.71	1193.81	23064.5	262.639
		3010841	453873	193233,1*	206714	208961		18.6282	163.565	72.6955	2839.67	54.5216
		2306972	365839	110570,8*	156983	95555		120.452	1111.87	857.064	14454.3	125.085
		XXXXXXX* = identified as outliers, excluded data

## Sheet: Figure 6
		Spleen											SI
		Panel A			Panel B		Panel C			Panel D			Panel A			Panel B		Panel C			Panel D
		# Tconv	# Treg	# CD8+ T cells	% T-bet (Tconv)	% Rorgt (Tonv)	% IFN-g (Tconv)	% IL-17a (Tonv)	% IL-10 (Tonv)	% IL-10 (Treg)	% IL-17a (Treg)		# Tconv	# Treg	# CD8+ T cells	% T-bet (Tconv)	% Rorgt (Tonv)	% IFN-g (Tconv)	% IL-17a (Tonv)	% IL-10 (Tonv)	% IL-10 (Treg)	% IL-17a (Treg)
Placebo PBS	Donor 1	780521	45997.6	340669	1.18	0.13	1.02	0.19	0.25	1.37	0.26		39372.2	1567.92	10235	1.42	0.86	0.75	2.17	1,7*	3.41	6.41
		1940617*	77908	788523	0.81	0.14	0.79	0.12	0.34	1.06	0.3		54744.2	1077.38	12793.8	0.8	1.13	0.73	2.05	0.96	5.84	7.3
		1408638	83088.4	629926	0.84	0.17	0.81	0.14	0.36	0.84	0.27		19400	535.584	5385.59	1.63	2.62	0.9	2.32	0.94	3.39	8.47
	Donor 2	960958	70103.6	349439	2.53	0.21	1.3	0.15	0.26	1.2	0.3		50828.1	1374.86	10248.9	0.99	0.33	0.54	0.49	0.53	2.97	2.29
		1015765	75585.6	362015	2.79	0.25	0.94	0.077	0.31	1.41	0.19		94995.7	2701.71	19347.7	1.17	0.51	1.07	0.54	0.35	2.27	3.5
		873804	66324.9	321097	2.87	0.27	1.18	0.2	0.29	0.71	0.68		24795.8	537.37	5527.23	0.85	0.99	0.69	0.73	0.67	9.17	4.59
		671862	48578.2	275826	2.91	0.22	1.97	0.12	0.29	1.26	0.52		57605.8	1342.27	12583.8	0.81	0.43	0.81	0.42	0.47	2.26	4.52
		1005249	71121.1	323760	1.71	0.12	1.07	0.082	0.53	0.94	0.22		35645.3	580.272	8206.7	0.58	0.53	0.53	1.28	0.37	1.01	12.6
		686986	61368.5	281272	7,54*	0.39	4,5*	0.21	0.91	1.3	0.58		24593.7	912.084	4723.29	2.3	0.42	1.45	0.62	0.31	3.42	4.35
		1087731	70332.7	354089	2.51	0.21	1.57	0.084	0.29	1.29	0.51		24913.7	577.471	6310.93	1.24	0.5	0.75	0.9	0.56	3.45	3.94
		708121	55466.4	283803	1.96	0.11	1.31	0.12	0.75	0.7	0.37		19190.7	279.476	4657.94	0.67	0.43	0.83	0.83	0.35	6.61	6.61
	Donor 3	1097059	80706.3	559473	2.29	0.5	1.67	0,98*	0.54	1.72	1.57		21299.7	1070.47	5681.74	1.15	1.96	1.88	3.1	0.45	5.33	8.67
		1307016	98752.3	602680	2.78	0.23	1.2	0.47	0.35	1.24	0.75		7400.13	443.396	2109.95	2.43	2.57	1.69	2.93	1.16	6.8	12.2
		997190	64113.3	532369	2.19	0.35	1.25	0.31	0.43	0.98	0.87		28607.3	1390.26	7405.81	1.49	1.08	1.9	1.18	0.42	5.51	5.07
		885211	68744	453710	2.23	0.44	1.77	0.4	0.52	1.03	0.83		5540.78	238.218	1746.94	1.58	1.72	3,98*	3.09	0.78	6.89	11.8
		880949	67592	479903	2.12	0.31	1.95	0.27	0.42	1	1.18		14038.5	832.32	5234.37	1.63	3,98*	3,23*	2.24	0.97	2.43	7.89
		822432	64297.5	380987	2.22	0.28	1.75	0.45	0.73	1.76	1.61		24444.7	1164.03	6256.67	1.93	1.37	1.29	2.51	0.51	4.41	5.59
		994913	72017.9	461448	2.35	0.59	1.77	0.55	0.73	2.11	1.05		59693.7	3304.08	11968.1	1.48	1.75	2.31	1.68	0.61	3.2	8.06
Probiotics PBS	Donor 11	1184009	106800	598449	0.69	0.25	0.24	0.61	0.74	0.75	1.16		3408.67	83.2451	854.357	0.54	0.49	0.71	1.31	0.76	2.22	6.67
		1209853	111679	653321	1.12	0.31	0.15	0.42	0.51	1.16	0.83		8311.01	234.822	2071.46	1.05	1,38*	0.87	1.49	1.38	7.59	10.1
		852610	64913.2	413197	0.8	0.23	0.25	0.45	0.86	1.98	1.28		10306.7	237.847	2510.61	0.55	1,33*	1.36	1.82	0.34	8.91	3.96
		1163654	101187	636035	1.02	0.21	0.11	0.63	0.69	1.48	1.18		15049.6	344.647	3366.05	0.69	0.49	0.57	1.51	0.86	3.14	5.76
		1081813	80560.6	516245	1.27	0.25	0.22	0.61	0.73	2.39	1.43		133389	5165.56	32824.2	0.49	0.35	0.28	1.28	0.27	3.36	3.98
		1262872	114660	573299	1.01	0.12	0.24	0.52	0.86	1.17	0.76		21789.4	824.464	5682.91	0.97	0.49	1.46	0.91	0.73	8.15	5.64
		1780014	152071	760356	1.56	0.19	0.35	0.48	0.42	1.35	1.04		39.4917	0	8.29326	0	5*	15*	0	0	0	0
	Donor 13	587616	44401.8	329707	1.74	0.42	1.49	0.11	0.2	1.49	0.16		62357.7	2926.99	14592.5	0.75	0.47	0.78	0.33	0.56	0.53	1.79
		426938	30892.8	223664	1.31	0.18	1.09	0.12	0.3	2.21	0.24		2685.15	183.079	793.341	2,85*	0.3	0.6	0.45	1.65	4.35	8.7
		336518	21946.8	167594	0.9	1,58*	0.95	0.085	0.42	1.63	0.27		55411	2072.93	15865.9	1.06	0.58	0.78	0.59	0.91	1.35	2.93
		1002309	61167.3	508800	1.18	0.31	0.75	0.11	0.37	0.98	0.37		102135	4649.41	24771.4	0.77	0.52	0.39	0.24	0.68	1.05	3.06
		724586	56504.4	430430	1.37	0.27	0.93	0.056	0.25	0.94	0.18		41602.7	3439.03	12227.7	2,73*	0.69	1.45	0.51	0.55	2.66	3.3
		903116	56007.2	438723	1.64	0.2	1.39	0.11	0.46	1.32	0.21		19344.3	802.777	5904.29	1.25	0.81	1.23	0.35	0.41	3.04	2.66
		474468	33462.5	256712	0.97	0.18	1.37	0.21	0.55	2,81*	0.55		47317.6	1746.24	8590.39	1.21	0.45	0.59	0.43	0.71	1.53	3.32
		1045100	68739.8	423896	1.14	0.32	0.72	0.11	0.31	0.91	0.17		54369.8	2320.24	11289.5	0.95	0.35	0.9	0.41	0.6	1.5	2.53
		883844	64880.5	426008	1.4	0.22	1	0.15	0.66	0.9	0.28		75508.4	3458.4	20519.8	1.12	0.48	1.03	0.31	0.47	1.19	2.25
		717057	44686.2	375156	0.86	0.14	0.91	0.13	0.36	1.03	0.21		16201.2	597.442	4340.24	0.62	0.7	0.7	0.54	0.51	4.01	2.68
		688221	49479.9	400338	1.33	0.16	1.37	0.17	0.28	1.41	0.43		35647	1519.83	10362.5	0.87	0.43	0.59	0.5	0.51	1.88	2.44
Placebo EPEC	Donor 1	728406	50005	311698	1.64	0.3	2.41	0.22	0.8	1.4	0.22		32732.6	2878.4	11402.9	5.73	0.89	4.22	1.73	1.02	6.58	7.93
		888429	50419.6	316427	1.23	0.31	0.7	0.32	0.55	1.88	0.68		16113.2	1234.73	3889.4	4.14	2.17	1.83	1.71	0.9	1.8	6.91
		280093	16159.2	135199	0.99	0.34	1.2	0.24	0.64	2.45	0.84		38361	1661.1	11368.1	1.87	1.13	0.81	1.85	1.72	1.8	8.65
		783262	48606.7	326359	1.34	0.42	1.32	0.28	0.39	2.18	0.82		1643.45	134.883	394.001	5.26	3.76	4.14	3.38	1.5	9.09	9.09
		1064095	60036.5	469941	0.85	0.22	1.54	0.31	0.31	0.93	0.71		8464.64	663.445	2951.19	7.05	3.46	5.26	1.79	1.28	2.46	10.7
		672587	29861.2	298612	1.38	0.29	1.41	0.31	0.44	0.81	1.26		18804.1	1151.96	4777.25	6.04	0.67	3.94	1.77	0.99	7.77	7.14
		885310	54002.3	446746	1.03	0.32	2.06	0.29	0.38	1.64	0.85		6125.88	303.335	2027.16	4.14	1.79	2.99	2.47	0.6	6.5	8.13
	Donor 2	651601	44752.8	626539	5.03	1.57	1.71	1.25	0.74	0.71	2.7		15264.1	929.116	4147.84	10,5*	1.45	4	3.27	1.45	11.8	11.8
		830641	66693.8	580034	4.26	1.64	0.75	1.01	1.02	5,61*	1.46		41900.3	1175.77	10421.6	1.13	3.58	1.51	2.26	0.38	6.67	0
		611415	39090.5	407944	3.85	1.95	1.47	1.32	0.71	5,95*	2.41		16962.2	567.771	4234.63	1.96	3.92	0.84	2.8	1.12	8.33	8.33
		743387	56292.1	567888	3.76	0.41	1.13	1.32	1.05	2.84	2.94		48484.6	2061.92	11782.4	3.69	3.78	0.74	2.77	1.11	0	8.7
		702450	45895.1	497197	2.91	0.53	1.08	2.34	0.51	2.21	4,42*		89510.4	2917.38	23405.3	3.54	1.68	1.29	1.44	1.09	5.95	10.7
		908837	79846.1	692783	2.8	1.53	0.85	1.55	0.96	1.03	3.35		20262	479.575	6258.45	2.57	1.72	0.34	1.54	0.51	7.14	7.14
		1156799	90489.6	797286	2.55	1.26	0.95	1.71	1.04	0.7	3.02		48569.9	1507.17	12640.8	1.25	2.18	0.47	2.1	1.64	10	7.5
		1736478	160066	1.07196e+06	2.26	0.71	0.56	1.7	0.94	1.06	3.22		23632.7	655.162	6785.61	0.63	15,2*	12,7*	1.57	0.16	5.56	11.1
		1394035	101772	920678	2.1	0.65	0.77	1.95	0.83	1.66	2.82		28459.9	910.481	8164.96	1.08	3.23	0.72	1.08	1.08	11.1	5.56
	Donor 3	1862446	125598	627992	2.55	0.48	0.74	0.18	0.23	0.69	0.43		86464.6	6345,384*	26357.7	2.7	0.53	2.21	1.39	0.81	2.84	4.62
		1052771	93963.2	651989	2.28	0.24	1.2	0.17	0.22	0.91	0.58		19539.7	1399.69	5262.85	5.31	1.74	3.41	3.4	1.46	5.57	6.19
		1407482	112678	561411	1.52	0.54	2.13	0.23	0.33	0.71	0.34		19342.3	776.999	5075.29	2.21	2.65	12,1*	1.6	1.13	3.18	8.22
		1077246	83723.8	693977	2.08	0.48	1.83	0.22	0.34	1.02	0.71		87136.4	3925.93	37918.7	1.02	0.97	1.65	1.11	0.63	2.65	9.48
		698754	47476.3	344507	1.79	0.49	3.64	0.22	0.45	1.16	0.58		19963.4	957.595	4593.21	2.68	1.53	11,5*	1.62	0.84	1.42	8.49
		2012094	171485	1.01748e+06	2.18	3.5	2.11	0.28	2,58*	1.75	0.43		512040,8*	35468,19*	171596	2.57	0.51	2.44	1.16	0.54	1.05	6.59
		2393437	184347	970894	2.26	0.48	0.74	0.12	0.23	0.99	0.26		92332.8	5539,968*	19258	1.51	1.15	1.15	1.05	0.89	0.96	6.48
		1582897	118829	686072	2.01	0.3	2.56	0.43	0.33	1.12	0.51		77800	3360.96	18111.8	1.66	1.56	5.07	1.57	0.78	3.66	4.15
		1139955	83820.2	497333	1.81	3.64	2.9	0.61	0.84	0.34	0.4		86487.5	6200,992*	34921.4	3.17	0.7	4.8	0.86	0.74	2.95	5.58
		1314281	135773	818257	1.59	1.3	1.91	0.18	0.48	0.64	0.37		31858.8	1484.52	6722.04	1.54	2.42	4.3	1.08	0.49	2.86	6.04
Probiotics EPEC	Donor 11	498366	35077.6	293857	1.94	0.092	1.44	0.37	0.67	1.09	1.49		18689.2	594.656	4941.31	1.14	0.8	1.11	0.82	0.3	6.7	8.93
		676862	45495.5	412245	2.06	0.52	1.29	0.65	1.2	3.18	0.95		7468.75	182.689	1520.62	1.02	1.26	0.63	1.62	0.63	2.9	14.5
		1074819	58273.3	565899	1.21	0.34	0.55	0.71	1.1	1.19	1.02		35850.9	943.446	8784.53	0.68	0.27	1.28	0.89	0.64	7.18	7.67
		869122	60548.4	497001	1.5	0.35	0.58	0.77	0.42	1.32	1.43		23451.9	879.446	6375.98	2.39	0.3	1.64	1.03	0.8	3.55	11.1
		930513	51127.1	440829	1.21	0.26	0.67	0.73	0.75	2.38	1.04		34255.3	1307.93	8283.55	0.7	0.47	1.24	1.19	0.54	3.85	4.04
	Donor 13	451296	30184.5	312888	3.32	1.51	1.47	1.34	0.79	1.48	2.07		9566.1	876.284	3304.32	10,8*	3.85	3.08	2.31	2,31*	8.33	25
		696732	63339.3	381795	1.81	0.95	0.94	1.34	0.59	1.71	2.71		24765.4	963.1	8966.01	2.36	1.5	0.43	3.22	1.29	11.1	11.1
		599571	47117.6	465286	2.25	0.81	0.91	1.49	0.64	1.06	2.87		149074,6*	7401,608*	36174.1	0.99	0.35	1.34	2.63	0.82	9.41	12.9
		974086	62525.8	464007	1.94	0.6	1.01	1.44	0.71	1.14	2.47		279345,8*	13433,02*	62891	1.1	2.02	0.48	2.59	0.48	7	10
		828603	55659.1	366273	1.63	0.35	1.5	1.28	0.93	2.17	2.75		85548.9	2430.9	19680.9	1.51	3.48	0.72	3.81	0.59	14	14
		561286	43706.7	384159	3.05	3,1*	2.07	2.15	0.53	0.75	2.78		96549.6	5831.86	30455.3	3.07	1.45	1.15	4.05	1.19	7.09	17
		410516	28232.5	237305	5,52*	2.23	4,96*	1.63	0.69	1.93	4.83		44786.8	4107.83	13835.4	8,01*	3.48	4.18	3.02	1.28	6.33	10.1
		567228	45445.5	379554	3.18	1.83	1.75	1.7	0.74	1.86	4.04		14957	125.806	5078.85	0.85	3.39	1.69	2.54	0.85	0	0
		486757	25677.6	219934	2.9	2,66*	9,66*	2.08	0.7	3.14	3.01		35251.2	2764.8	17418.2	4.02	4.49	3.31	1.65	1.42	9.09	12.1
		309238	44097.2	260117	10,7*	1.26	12,7*	1.97	1.28	4,37*	3.99		87532.9	4053.54	19797.7	1.31	2.95	0.85	3.54	0.98	1.41	19.7
		725011	56973.1	338487	1.48	0.59	1.44	1.23	0.64	2.94	2.8		55886.8	3345.05	13869.7	1.95	5	2.32	2.44	0.61	16.3	6.12
	Donor 14	738144	49403.4	505658	1.27	0.51	0.91	0.42	0.28	1.18	0.89		6346.73	285.107	1822.21	2.81	1.95	3.45	2.12	0.62	3.77	15.4
		733658	54988.1	541199	2.09	0.57	0.95	0.59	0.39	1.34	1.12		19511.8	1117.55	5195.08	2.68	1.3	1.63	2.03	0.96	2.53	14.3
		703452	41575.2	370851	1.69	0.7	1.22	0.34	0.3	0.79	0.96		2589.55	104.09	721.012	1.74	2.01	3.78	2.31	0.81	5.97	8.21
		976425	58625.9	469007	1.65	1.15	1.08	0.56	0.29	1.76	0.86		21655.8	1790.72	7330.01	4.14	1.12	2.46	1.35	0.77	3.75	13.6
		871796	62913.1	633625	2.27	0.54	1.16	0.82	0.53	1.2	2.04		1665.18	61.3368	588.379	4.6	2.82	3.41	2	0.59	6	12
		610187	42317.2	380855	1.96	0.52	1.06	0.61	0.53	0.65	1.48		16446.4	764.409	4262.16	2.36	0.82	2.25	2.03	0.83	5.34	7.68
		XXXXXXX* = identified as outliers, excluded data

## Sheet: Figure S3
		Spleen				SI				Colon				Caecum content							Serum
		Panel A				Panel A				Panel A				Panel B							Panel C
		% T-bet (Tconv)	% GATA3 (Tconv)	% Rorgt (Tconv)		% T-bet (Tconv)	% GATA3 (Tconv)	% Rorgt (Tconv)		% T-bet (Tconv)	% GATA3 (Tconv)	% Rorgt (Tconv)		IgG1	IgG2a	IgG2b	IgG3	IgA	IgM		IL-10	IL-12p40	IL-17	IFN-g	TNF-a
Placebo	Donor 1	9.7	1.51	0.7		2.71	0.76	0.4		8.76	11.3	7,15*		116,5761*	0.56485	15,8311*	0.1196	8297.45	17,2185*		30.38	648.71	23.13	2.92	8.52
		9.55	2.31	1.2		2.99	2,14*	0.43		15,6*	6.7	5,87*		124,9619*	1.56675	14,88835*	0.1196	5460.69	4.976		26.79	508.97	21.77	3.26	8.52
		7.37	2.06	0.61		4.51	1.67	0.73		17,9*	6.74	3.2		94,5882*	0.8199	11.4322	0.06385	3336.29	5.4555		21.81	451.29	16.33	2.57	7.14
		7	2	0.29		2.25	0.91	0.17		15,7*	6.94	0.92		29.153	0.09625	2.5577		6994.3	1.0615		26.79	407.57	28.18	3.6	9.9
		5.32	1.55	0.65		0.86	0.6	0.32		15,2*	5.29	1.06		14.8417	0.02345	1.3355		3607	0.6915		9.2	288.05	10.84	2.23	4.61
		5.87	1.89	0.75		2.83	0.78	0.59		3.01	3.4	0.86		38.5213	0.1017	3.44265		4785.95	1.6545		29.2	787.64	12.03	3.26	8.52
		6.45	0.92	0.56		1.82	0.6	0.34		7.83	7.57	0.52		50.2379	0.23145	4.3247		4686.61	1.0255		30.38	433.17	25.05	4.62	11.26
		6.74	2.35	0.75		2.21	1.22	0.38		13,7*	7.37	0.39		118,1952*	1.4605	14.3422	0.06385	1221.39	9.009		24.33	476.03	20.49	2.23	9.9
	Donor 2	5.12	0.8	0.18		1.38	0.5	0.55		1.87	11.7	0.052		4.23855	0.04645	0.52025		3170.55			38.39	795.58	34.38	4.96	9.9
		7.48	1.1	0.24		0.96	0.3	0.16		3.84	9.65	0.077						3.2445			36.15	931.44	22.89	3.6	9.9
		1	0.19	0.86		2.07	0.47	0.64		2.64	0.6	6.45		28.875	2.81395	5.5901		6668.72	5.374		4,01*	288.54	4.74
		1.52	0.33	0.64		2.21	0.59	0.75		1.63	0.87	4.98		6.22785		0.7244		7617.04			19.21	616.41	9.57	2.23	4.61
		1.46	0.38	0.33		1.67	0.8	0.96		3.12	1.67	1.42		33.7627	3.2931	6.84905		6142.19	5.8295		24.33	1036.06	10.84	2.23	5.75
		1.98	0.14	0.71		2.81	0.39	0.64		1.8	1.03	3.95		41.632	4,63875*	8.46075	0.3543	8188.47	6.7515		21.81	792.93	10.84	2.23	4.61
		1.56	0.22	0.51		7,42*	1.4	0.97		3.2	2.58	4.01		21.1692	1.30545	3.8702		6639.09	49,774*		21.81	682.2	21.61	2.57	5.75
	Donor 3	1.86	0.41	0.11		1.53	0.69	0.59		3.26	2.36	0.92		11.5658	0.3072	1.1373	0.64425	8538.46			29.2	1349.49	2.77	2.23
		1.73	0.39	0.13		2.28	0.21	0.31		3.03	0.84	10,5*		81,49765*	15,4219*	19,74885*		7443.56	12,9265*		19.21	764.94	1.59	2.23	4.61
		1.08	0.4	0.21		0.91	0.75	0.56		7.2	1.56	1.49		9.06155	0.4493	1.10885		5092.89	1.352		24.33	943.34	12.35	2.23	4.61
		1.84	0.43	0.16		1.91	0.97	0.86		5.47	4.22	2.12		26.0602	2.73225	4.62725		4912.32	3.166		24.33	1024.26	17.69	3.26	4.61
		2.02	0.35	0.19		1.73	0.45	0.51		2.51	0.3	1.72		11.0946	0.32455	0.9895		2905.52			31.56	1409.14	3.79	2.57	5.05
		2.53	0.41	0.4		1.97	0.26	0.31		1	0.47	1.88		8.69595	0.4493	1.06345		6241.83			17.88	797.96	5.69	2.23	4.61
		0.45	0.64	0.11		0.85	0.35	1.05		1.2	0.43	22,2*		11.1306	0.5978	2.06775		6832.82			29.2	1873.16	2.22	2.23	4.61
		0.85	0.57	0.21		0.49	0.49	0.79		1.94	0.49	4.8		21.9837	1.67015	4.81545		5136.06	4.6975		19.21	798.22	8.46	2.23	5.75
		0.63	0.53	0.23		0.73	0.66	0.87		0.92	1.2	3.36		7.07115	0.2068	1.2174		4931.51			33.87	986.81	1.75	2.92	4.61
		0.63	0.71	0.29		1.36	1.15	1.46		1.01	0.21	4.64		25.4328	1.9964	5.52835		7014.88	21,7485*		26.79	629.57	11.24	3.26	9.9
		0.55	0.65	0.17		0.7	0.58	0.65		3.59	0.8	7.17		32.3796	4,0641*	8.6326		2665.49	5.601		19.21	673.61	3.95	3.94	5.75
		0.43	0.47	0.33		0.36	0.43	0.61		1.89	0.15	12,2*		11.0467	0.58835	2.2536	0.50045	4448.23			42.78	859.15	9.65	2.57	20.7
		0.74	0.77	0.26		0.73	0.93	0.71		6.41	4.29	2.88		33.1409	3.61835	7.95425		2541.76	5.4875		10.76	580.67	5.21	2.23	5.05
Probiotics	Donor 11	1.15	1.67	0.045		0.6	1.14	0.52		1.8	6.69	0.15		11.2685	0.96585	1.7815		4010.5			16.52	912.28	4.58	2.23	4.61
		1.04	1.25	0.13		0.54	0.61	0.38		1.88	2.33	1.3		24.7892	3.8921	4.78865		6432.43	5.8295		10.76	692.09	12.99	2.92	4.61
		1.09	1.5	0.15		0.35	0.88	0.47		1.39	10.4	0.55		10.8493	1.04515	1.58795		4193.89			31.56	2187.44	4.11	2.23	4.61
		1.99	1.53	0,57*		0.98	1.24	0.76		1.13	9.62	1.95		16.4403	2.73225	3.2114		5493.73			26.79	504.91	21.69	3.94	11.94
		1.01	1.2	0.14		0.45	0.91	0.55		1.43	3.06	1.81		41.8051	5.8385	7.2812		6614.96	6.7515		24.33	774.96	1.59	2.23	4.61
		3.01	1.45	1,02*		0.48	0.64	1,62*		0.69	3.12	1.79		18.9192	1.8943	3.02905	0.3543	5769.78	2.129		29.2	1143.79	1.12	2.23	5.75
		1.44	1.48	0,53*		0.29	1,56*	1,7*		0.95	4.16	1.17		37.9616	6.4138	8.92835		8491.98	7.8015		31.56	413.33	32.29	5.47	15.33
		4.72	2,92*	0.2		2.19	1.17	0.4		1.61	11.2	1.68		12.1536	1.4671	2.33295		6553.69			19.21	1150.21	5.06	2.57	4.61
		2.45	0.91	0.28		1.28	1,54*	12,9*		2.73	3.35	2.82		50.2	7.92905	10.902		7193.08	15,581*		31.56	762.83	19.13	3.94	5.75
		1.63	1.5	0.13		0.98	0.61	0.54		1.5	7.59	4.36		22.3736	3.2422	4.99235	0.0909	4554	1.9295		19.21	456.84	18.81	2.23	6.45
	Donor 13	4.74	0.85	0.18		0.91	0.35	0.11		1.99	21	0.54		58.248	7.54695	15.5462		1573.8	12,743*			172.36	5.06		4.61
		7.1	1.31	0.26		1.56	0.8	0.2		4.16	13.4	5.12		11.3704	1.1505	3.2795		1683.82	1.57		21.81	1096.21	6.72	2.23	4.61
		6.3	1.43	0.18		0.99	0.46	0.08		3.67	20.3	2.12		12.461	0.5744	2.09055		3410.09	0.517		7.58	257.39	10.36		4.61
		3.47	1.18	0.25		1.46	0.75	0.1		1.06	14.6	56,1*		24.7112	2.54705	6.1881	0.2453	7921.57	3.6105		4,01*	307.37	11.24	2.23	4.61
		4.8	0.92	0.2		1.3	0.47	0.11		4.37	30.3	3.77		65.3919	8.2672	20.2208	0.2453	2176.18	24,3475*		21.81	917.13	12.99	2.57	5.75
		4.68	1.02	0.21		1.39	0.68	0.32		3.58	22.2	1.81		74.5409	4.29065	18.2379	0.13445	7102.56	3.395		7.58	353.6	13.31	2.23	4.61
		4.38	0.79	0.18		1.8	0.8	0.3		2.1	32.3	1.38		28.1536	1.2068	6.02705	0.06385	5045.73	0.463		10.76	671.27	13.23	2.23	4.61
		3.99	1.22	0.16		1.35	0.56	0.26		2.88	23.6	1.42		15.893	0.55535	3.2166		6146.66	0.1615		29.2	542.05	22.57	2.92	8.52
		6.26	1.33	0.24		1.5	0.7	0.28		2.99	25.8	0.65		27.4846	1.02855	6.09195	0.3817	7720.53	0.6915		13.72	436.69	16.01	2.23	5.75
		5.02	1.11	0.27		2.89	0.58	0.21		1.54	23.7	0.35		69.3901	3.52785	17.7683		7407.11	3.8295		21.81	750.73	15.06	5.47	6.45
	Donor 14	2.7	1.16	4,67*		0.92	0.62	0,98*		1.08	25.7	2.01		29.0193	0.0806	12.4288	0.06385	8305.62	0.754		31.56	599.93	23.85	3.94	9.9
		1.72	1.26	6,93*		1.06	0.54	0.34		0.54	27.2	1.05		20.1596	0.0806	9.5259		5273.82	0.3175		36.15	1265.57	12.03	3.6	8.52
		2.38	1.44	0,92*		8,82*	1,47*	0		1.31	33.4	1.67		75.8576	0.83035	55,10945*	0.63325	6387.98	3.6105		33.87	1524.49	4.42	2.92	4.61
		2.36	1.06	0.15		1.87	0.62	0.089		1.85	37.8	1.51		69.2701	0.55535	41,33565*	0.36425	7904.73	4.624		24.33	889.15	10.28	2.23	7.14
		1.21	0.59	0.094		1.34	0.32	0.24		1.04	30.5	2.73		31.6148	0.18875	19.0377	0.1196	2697.34	0.6915		26.79	757.04	16.25	2.23	5.75
		XXXXXXX* = identified as outliers, excluded data

## Sheet: Figure S4
		Spleen			SI			Caecum content
		Panel A	Panel B		Panel A	Panel B		Panel C
		# B cells	% IL-10 (B cells)		# B cells	% IL-10 (B cells)		IgG1	IgG2a	IgG2b	IgG3	IgA	IgM
Placebo PBS	Donor 1	35.9356	0.086		2.48689	0.43		71.3894	0.96508	9.92461	0.15619	4814.41	133.904
		67.0481	0.12		3.81795	0.3		75.8869	4.01178	17.8062	1.54997	4515.51	159.711
		47.5343	0.14		1.29135	0.69			23,85544*			2864.93	44.2864
	Donor 2	32.1398	0.1		2.10812	0.56		13.5771	1.29573	1.77768	0.09046	1426.88	140.629
		33.682	0.12		5.48186	0.56		18.9148	1.99964	2.93008	0.23114	1480.6	229.308
		34.4258	0.21		1.16174	0.41		64.1798	6.70496	10.3251	0.91631	1486.46	189.338
		27.9119	0.26		3.39483	0,98*		31.2016	5.03496	5.11487	0.80624	355.338	30.3714
		32.8006	0.28		1.41199	0.35		14.7121	1.65194	2.57544	0.22361	759.217	60.8653
		37.8439	0.2		1.33881	0.57		8.56709	0.82924	1.43353	0.06938	211.119	18.7988
		40.2594	0,55*		2.21914	0.34		16.8466	2.15028	2.95581	0.29909	1169.1	116.922
		33.4647	0.092		0.983757	0.41		26.6439	2.62491	4.28699	0.17856	1572.37	121.201
	Donor 3	58.6831	0.25		1.29006	0.32		36.161	1.88838	12.038	2.4246	1391.73	143.106
		53.0068	0.11		0.39447	0.34		19.0749	2.45581	8.97478	0.29153	1999.88	67.996
		44.7648	0.15		1.71644	0.21		8.82518	0.41696	3.02979	0.5769	1367.67	58.3114
		40.4003	0.17		0.357328	0.32		12.3328	0.521	3.86029	0.76207	313.938	23.5775
		42.583	0.17		0.734291	0.4		29.3986	1.34805	9.53737	1.61549	2579.69	129.077
		43.8566	0.24		1.63692	0.48		56.0394	3.22187	20.0319	5.0135	630.095	57.6756
		56.8141	0.2		4.14111	0.49		16.4702	0.90378	5.86685	1.40449	301.2	22.6147
Probiotics PBS	Donor 11	48.9808	0,38*		0.095951	1,76*		89.2565	0.229357	12.947	1.28277	957.339	219.364
		61.6094	0.22		0.216371	0.68		40.7732	0.121185	5.29973	0.68135	260.68	51.111
		44.5654	0.15		0.232562	0.66		71.7572	0.14963	10.9124	0.90975	626.506	82.9152
		62.1579	0.17		0.570965	0.5		156.039	0.279314	17.8623	1.40337	1034.42	145.41
		66.7502	0.14		1.71967	0.86		299.534	0.49035	39.497	1.36849	816.103	82.7718
		65.566	0.15		0.594792	0.42		39.6525	0.061436	5.23902	0.57193	603.466	126.903
		73.1112	0.11		0	0		214.969	0.44456	26.4096	2.39773	996.653	135.688
	Donor 13	35.8994	0.12		2.23554	0.2		16.3112	1.45343	18.3862	3.50167	341.983	69.3456
		27.1239	0.082		0.05439	0.89		9.98297	0.702637	8.33191	1.87738	2684.55	309.042
		27.0013	0.083		1.91347	0.79		5.4137	0.26742	3.69688	0.95317	2470.57	251.826
		61.8623	0.045		4.32929	0.29		16.3135	1.38947	17.7481	3.80375	1649.09	152.62
		48.3611	0.081		1.86759	0.32		5.40517	0.257506	3.7672	1.01214	2512.31	309.957
		50.7565	0.099		0.916719	0.58		5.14642	0.363177	4.48884	1.34733	1280.82	189.982
		21.4759	0.21		1.42234	0.47		14.6491	1.22459	16.9205	3.77566	1759.91	256.476
		54.7373	0.098		1.85273	0.33		5.69563	0.420287	5.3762	1.60397	1553.88	152.053
		56.1889	0.048		3.30277	0.33		6.93366	0.524818	6.33897	1.5518	2260.83	127.203
		44.9979	0.048		0.848719	0.44		7.38494	0.379799	6.47669	1.12469	2220.56	88.6154
		47.1184	0.046		1.73537	0.28		7.34917	0.647446	7.22772	2.03028	932.225	73.8109
Placebo EPEC	Donor 1	36.3369	0.16		1.26576	0.49		357.917	4.27191	39.8016	4.1534	38.7093	9.0473
		61.199	0.082		0.858138	0.42		22.8296	0.17766	2.83882	0.10481	441.753	25.8871
		23.2154	0.073		2.94326	0.17		11.9699	0.11297	1.67338	0.0869	1432.82	104.134
		42.3573	0.14		0.111101	0.56			7.42119	88.4059	10.8422	465.881	87.0033
		59.6225	0.1		0.601676	1.02		64.296	0.52616	8.50739	0.58434	1204.83	96.8686
		37.5397	0.079		1.22311	0.37		72.0084	0.78274	9.84936	1.00042	1236.02	55.7539
		47.9475	0.12		0.41727	0.99		407.385	9.27894	86.8793	11.6851	122.773	22.7441
	Donor 2	51.3762	0.17		0.454603	2,55*		203.429	28,44014*	87.2752	5.66864	446.952	25.8123
		69.3211	0.16		1.83314	1.38		7.93834	0.98048	3.59796	0.11933	1340.55	66.9035
		34.7805	0,52*		0.591428	3,38*		14.159	1.14749	5.63318	0.08337	3378.47	209.515
		57.6167	0.37		2.09727	2,71*		58.0845	2.9146	20.7885	3.8907	2209.06	64.1854
		46.2776	0.16		2.36705	1.49		10.8444	1.53303	5.1377	0.15991	1680.33	92.0306
		61.0588	0.31		0.613856	0.51		0
		76.5493	0.29		1.81347	0.86		290.225	41,56454*	117.855	7.84847	731.749	59.8747
		92.887	0.16		0.940626	1.38		29.3478	3.87272	15.4895	0.53215	2560.72	174.745
		90.1744	0.42		1.24237	1.27		296.957	51,35146*	131.028	9.32752	32.5815	11.1743
	Donor 3	78.5888	0.18		3.04718	0.45		26.8026	0.135238	11.6944	0.80029	1942.9	144.16
		40.6535	0.065		1.75802	0.54		20.1864	0.169316	9.10098	1.98381	2026.37	228.646
		50.2107	0.18		0.722444	0.61		11.3479	0.153445	5.79505	2.25049	430.75	35.6518
		48.9319	0.14		1.91509	0.43		13.2291	0.159386	6.44249	1.61688	1690.86	55.7385
		30.7987	0.17		0.699532	0.71		5.73094	0.018454	0.59117		900.764	82.485
		83.8372	0.29			0.2		229.575	1.41245	44.0317	8.65703	1845.5	116.9
		106.307	0.1			0.16		55.776	0.409209	12.9629	2.5045	1345.29	81.1476
		62.5536	0.18		3.56013	0.32		63.5779	0.490134	13.8526	2.59913	1785.23	140.801
		43.7728	0.26		3.32079	0.43		15.6008	0.089143	3.04596	0.57193	1795.2	195.959
		50.1454	0.19		0.43368	0.79		163.336	1.2488	31.8396	6.95157	1908.87	101.504
Probiotics EPEC	Donor 11	26.2089	0.19		0.614478	0.64		297.336	0.943884	31.0893	4.72282	611.656	119.297
		36.3036	0.34		0.207943	0.48		120.273	0.475249	15.5329	3.16384	828.818	111.609
		54.6474	0.19		0.92877	0.69		71.5268	0.258635	8.88619	1.43094	191.832	54.7424
		36.2029	0.21		0.608283	0.62		186.738	0.824953	37.1261	5.65319	2245.89	141.715
		42.1514	0.34		0.815899	0.75		9.83565	0.035456	1.24847		100.172	8.5738
	Donor 13	23.0433	0.16		0.173431	1.69		4.62964	0.097103	3.27729	0.66035	1933.64	106.275
		28.4147	0.24		0.61455	0.78		5.45855	0.192959	4.51695	1.31885	1912.4	85.4031
		33.2179	0.11			0.6		24.4403	0.772321	21.2838	4.35843	3524.27	195.114
		43.439	0.34			1.1		7.41688	0.165777	5.2017	0.73228	3960.01	253.942
		35.2807	0.23		1.89329	1.31		12.253	0.331747	10.1777	1.73708	1976.56	86.7925
		38.3009	0.28		2.39754	1.29		14.7099	0.579029	13.4694	2.98616	4163.6	174.288
		29.9875	0.35		0.895735	1.62		6.96645	0.115327	5.08842	0.59477	2475.83	103.303
		34.0842	0.26		0.230645	2.2		52.0818	1.86842	48.2164	11.2175	165.835	24.3263
		20.3746	0.32		1.33171	1.94		7.40597	0.310291	6.35613	1.78034	3196.63	97.1188
		19.8716	0.27		2.35575	1.24		53.1329	2.13004	50.8898	11.3548	51.1641	11.4482
		36.1947	0.52		1.57462	2.04		9.26315	0.318268	8.04829	1.63615	1150.75	53.2241
	Donor 14	44.7536	0.13		0.533027	0.28		8.49795	0.040035	1.92107	0.49975	428.09	90.7295
		31.1117	0.19		1.15681	0.38		53.1128	0.385038	14.9604	5.38262	358.939	151.075
		38.7481	0.13		0.094696	1.04		21.911	0.167666	6.17406	2.38695	241.256	87.5358
		53.7741	0.14		0.809405	0.5		4.54444	0.023374	0.94718		213.548	99.6607
		49.4317	0.27		0.035893	0.52		14.6882	0.104521	3.69914	1.45145	286.569	75.8089
		35.6284	0.17		1.03774	0.41
		XXXXXXX* = identified as outliers, excluded data
